# Supplementary material for: Insights on Polyidide Shuttling of Zn-I2 Batteries by I3−/I− Electrolytes Based on the Dual-Ion Battery System
Source: Nanomaterials (Basel). 2025 May 14;15(10):738. doi: 10.3390/nano15100738 (PMC12114353; doi:10.3390/nano15100738)
Supplement: Supplementary file 1 [file nanomaterials-15-00738-s001.zip]

Archive with 1 entries (1 files):
- nanomaterials-3633481-supplementary.pdf
